# Supplementary material for: Characterization of vB_StuS_MMDA13, a Newly Discovered Bacteriophage Infecting the Agar-Degrading Species Sphingomonas turrisvirgatae
Source: Viruses. 2020 Aug 15;12(8):894. doi: 10.3390/v12080894 (PMC7472734; doi:10.3390/v12080894)
Supplement: Supplementary file 1 [file viruses-12-00894-s001.zip]

Archive with 3 entries (3 files):
- viruses-732104_Figure S1 WL.pdf
- viruses-732104_Figure S2 WL.pdf
- TAB S1 ORF MMDA13.pdf
